# Supplementary material for: The MdmiR156n Regulates Drought Tolerance and Flavonoid Synthesis in Apple Calli and Arabidopsis
Source: Int J Mol Sci. 2023 Mar 23;24(7):6049. doi: 10.3390/ijms24076049 (PMC10094179; doi:10.3390/ijms24076049)
Supplement: Supplementary file 1 [file ijms-24-06049-s001.zip]

Archive with 1 entries (1 files):
- ijms-2262857-supplementary.pdf
